# Supplementary material for: The Fabrication and Property Characterization of a Ho2YSbO7/Bi2MoO6 Heterojunction Photocatalyst and the Application of the Photodegradation of Diuron under Visible Light Irradiation
Source: Int J Mol Sci. 2024 Apr 17;25(8):4418. doi: 10.3390/ijms25084418 (PMC11050021; doi:10.3390/ijms25084418)
Supplement: Supplementary file 1 [file ijms-25-04418-s001.zip]

Archive with 1 entries (1 files):
- ijms-2944512-supplementary.pdf
